# Supplementary material for: Rice Varieties Intercropping Induced Soil Metabolic and Microbial Recruiting to Enhance the Rice Blast (Magnaporthe Oryzae) Resistance
Source: Metabolites. 2024 Sep 20;14(9):507. doi: 10.3390/metabo14090507 (PMC11434330; doi:10.3390/metabo14090507)
Supplement: Supplementary file 1 [file metabolites-14-00507-s001.zip]

Archive with 1 entries (1 files):
- metabolites-3172537-supplementary.pdf
